# Supplementary material for: Highly Sensitive Suspension Immunoassay for Multiplex Detection, Differentiation, and Quantification of Eight Staphylococcus aureus Enterotoxins (SEA to SEI)
Source: Toxins (Basel). 2025 May 24;17(6):265. doi: 10.3390/toxins17060265 (PMC12197356; doi:10.3390/toxins17060265)
Supplement: Supplementary file 1 [file toxins-17-00265-s001.zip]

Archive with 1 entries (1 files):
- toxins-3580151-supplementary.pdf
